# Supplementary material for: Acute Perinatal Hypoxia Impairs Neurobehavioral Development and Increases Basilar Artery Contractility in Adult Male Rats
Source: Int J Mol Sci. 2026 Jul 16;27(14):6321. doi: 10.3390/ijms27146321 (PMC13410226; doi:10.3390/ijms27146321)
Supplement: Supplementary file 1 [file ijms-27-06321-s001.zip]

Archive with 1 entries (1 files):
- ijms-4409448-supplementary.pdf
